# Supplementary material for: NOTCH1 promotes the elevation of GM-CSF and IL-6 through the EZH2/STAT3 pathway to facilitate the fibrotic state of the myocardium in DLBCL
Source: PLoS One. 2025 Feb 14;20(2):e0316923. doi: 10.1371/journal.pone.0316923 (PMC11828423; doi:10.1371/journal.pone.0316923)
Supplement: S1 Table — Note: This document contains all the tabular data generated in the paper. (XLS) [file pone.0316923.s001.xls]

## Sheet: fig2
	LV-KD-NC	LV-KD-NOTCH1	LV-KD-NOTCH1IRES-KD-EZH2
GM-CSF(pg/ml)	43.84	29.87	48.57
	47.07	28.02	56.78
	49.16	32.55	55.19
	49.14	31.13	54.76
	47.52	30.64	57.6
	38.35	36.89	58.26
IL-6(ng/l)	92.53	85.37	108.79
	98.52	79.48	107.6
	97.47	87.91	110.69
	96.69	86.37	109.56
	96.18	89.67	115.34
	98.77	81.12	112.14
Relative mRNA expression of EZH2	1.21	1.91	0.7
	0.9	2.24	0.42
	0.78	1.73	0.49
	0.88	2	0.54
	1.18	1.61	0.51
	1.14	1.59	0.18
Relative mRNA expression of Notch-1	1.04	0.38	0.53
	1.06	0.54	0.5
	1.1	0.34	0.46
	0.57	0.5	0.47
	1.19	0.34	0.42
	0.94	0.36	0.47

## Sheet: fig3
	LV-KD-NC	LV-KD-NOTCH1	LV-KD-NOTCH1IRES-KD-EZH2
Degree of myocardial fibrosis(%)	18.77	12.59	28.45
	20.72	13.43	29.47
	21.83	11	25.68
	26.43	10.58	30.79
	19.2	12.06	30.82
	18.77	12.18	31.63
Infarcted area/total area(%)	29.67	14.24	30.94
	26.58	14.04	35.43
	32.16	11.99	45.37
	36.86	14.41	40.72
	24.6	12.14	39.56
	34.89	13.7	40.21
Red fluorescent area/total area (%)	23.83	8.88	36.46
	26.29	13.26	41.93
	27.1	4.99	31.66
	20.22	11.47	40.85
	22.11	7.42	34.8
	23.46	15.26	43.05

## Sheet: fig4
	Data Set-A	Data Set-B	Data Set-C	Data Set-D
EZH2	2.22	4.61	5.37	0.79
	1.73	3.45	4.76	1
	2.43	4.03	5.58	1.34
GM-CSF	2.7	1	0.13	4.47
	3.35	1.24	0.43	5.01
	3.21	0.76	0.5	4.88
H3K27me3	1.96	3.43	5.04	1.23
	2.5	3.52	4.91	1
	2.64	4.4	5.16	1.25
IL-6	3.61	0.85	0.57	4.89
	2.59	1.21	0.26	4.64
	3.39	1	0.43	5.14
p-STAT3	2.7	1.15	0.15	0.14
	3.04	1.22	0.51	0.24
	2.96	1	0.44	0.46
RBPJ	1.79	1	1.09	1.17
	2.02	1.25	0.97	1.2
	1.68	1.17	1.1	0.81

## Sheet: fig5
	LV-KD-NC	LV-KD-NOTCH1	LV-KD-NOTCH1+Stattic	LV-KD-NOTCH1IRES-KD-EZH2+Stattic
Collogen-I	2.01	1.42	0.09	3.99
	2.34	0.76	0.18	3.48
	2.53	1	0.46	4.53
Fibronectin	2.42	0.81	0.51	4.57
	1.92	1	0.16	3.85
	2.23	1.23	0.34	3.94
Number of cells	124	75	47	154
	117	76	55	145
	106	88	42	129
α-SMA	1.88	1.38	0.21	2.63
	2.42	1	0.57	3.6
	2.31	0.72	0.13	3.77
Number of clones	43	18	15	43
	43	17	5	56
	35	31	11	52
OD value
24h	0.5769	0.2842	0.1349	0.5262
	0.4931	0.4435	0.2876	0.6887
	0.4534	0.3474	0.1449	0.5153
48h	0.6279	0.3958	0.2038	0.9994
	0.7459	0.3798	0.3408	0.8408
	0.6622	0.5303	0.2051	0.8724
72h	1.1235	0.6488	0.2804	1.517
	0.9241	0.6389	0.4384	1.3963
	1.1232	0.7587	0.3083	1.519
	Control	Colivelin	Stattic
Number of cells	52	15	81
	56	35	101
	66	17	100
Number of clones	30	75	5
	47	59	17
	37	76	13
OD value
24h	0.4955	0.6908	0.219
	0.357	0.5278	0.1248
	0.3827	0.5187	0.2243
48h	0.5245	0.9994	0.3238
	0.4061	0.8669	0.1876
	0.355	0.8704	0.2879
72h	0.8838	1.5318	0.5784
	0.8166	1.4136	0.4471
	0.9918	1.5039	0.4265
	NC	Colivelin	Stattic
Relative mRNA expression of STAT3	0.982357	1.47869	0.320335
	1.20107	1.82048	0.291383
	0.816573	2.09602	0.513221
